# Supplementary material for: Olefin Metathesis Catalyzed by a Latent Ruthenathiete Complex
Source: Organometallics. 2026 Mar 19;45(7):860–8. doi: 10.1021/acs.organomet.6c00021 (PMC13081106; doi:10.1021/acs.organomet.6c00021)
Supplement: Supplementary file 2 [file om6c00021_si_002.xyz]

86

H -0.145283 14.506068 8.845368
H -0.228445 14.794017 6.611285
C 0.645206 14.867022 5.949786
C 2.684757 11.977746 4.764672
C 3.293927 12.034145 3.496942
C 3.809359 10.845849 2.991274
C 3.771334 9.657552 3.679267
C 3.136269 9.624653 4.911387
C 2.548255 10.784358 5.459787
C 3.317513 13.301557 2.675054
C 4.374627 8.392882 3.105227
C 1.683351 10.645710 6.694756
C 2.134065 15.873588 7.686150
C 1.611777 15.759223 8.948183
C 1.818483 16.804172 9.844140
C 2.527149 17.924320 9.509403
C 3.006832 18.032810 8.223155
C 2.820922 17.028593 7.265947
C 0.818223 14.521578 9.372659
C 2.799766 19.038593 10.525011
C 3.348474 17.186041 5.878566
C 4.450962 13.815415 9.542164
C 4.891302 14.429929 8.234550
C 5.588930 15.685200 8.235974
C 5.801839 16.363946 9.369810
C 6.452650 17.702249 9.510827
C 6.749242 18.498885 8.409753
C 7.336652 19.747497 8.587805
C 7.648048 20.186156 9.872629
C 7.333182 19.404403 10.979400
C 6.750015 18.155008 10.794226
C 4.770684 10.975488 9.658966
C 4.217743 9.660294 9.443879
C 4.565717 8.906740 8.334259
C 4.022138 7.639720 8.154783
C 3.119861 7.129779 9.083502
C 2.785783 7.886857 10.203093
C 3.338410 9.149569 10.385419
C 0.765075 13.628201 5.049555
C 2.738092 13.869856 6.324408
Cl 5.576179 14.469879 5.083741
Cl 6.419708 11.727084 6.767401
H 4.260371 10.857324 2.009581
H 3.091426 8.695831 5.460072
H 1.404263 16.726937 10.837998
H 3.547075 18.925364 7.943086
H 5.949121 16.089236 7.303651
H 5.466275 15.894503 10.279713
H 6.522716 18.147684 7.413659
H 7.550216 20.373331 7.734623
H 7.541473 19.764339 11.976520
H 6.525851 17.533874 11.649203
H 5.260601 9.303766 7.609687
H 4.299614 7.051329 7.292142
H 2.682430 6.153096 8.937670
H 2.094052 7.492142 10.932166
H 3.083355 9.730949 11.258956
H 3.615743 14.144997 3.312067
H 2.316732 13.489710 2.263896
H 4.036497 13.191500 1.852866
H 3.990017 7.522418 3.652388
H 5.467854 8.432244 3.201034
H 4.103547 8.307226 2.044080
H 0.667711 10.352083 6.399247
H 1.647383 11.606217 7.225593
H 2.109219 9.878370 7.354831
H 0.642167 14.553341 10.455699
H 1.387626 13.617196 9.120252
H 2.357710 18.774026 11.474698
H 2.367247 19.961500 10.170574
H 3.865520 19.161221 10.645545
H 4.140826 16.446822 5.701482
H 3.756715 18.197581 5.754257
H 2.534498 17.029103 5.157298
H 3.709018 14.434512 10.063586
H 5.297798 13.607404 10.209831
H 5.785989 11.016103 9.242025
H 4.839611 11.169517 10.737520
H 0.032718 12.858589 5.327188
H 0.635450 13.887754 3.991129
H 0.568733 15.785347 5.353227
N 2.136153 13.189934 5.330165
N 1.901977 14.835297 6.721820
Ru 4.581678 13.227925 6.873378
S 3.721816 12.293816 8.859726
H 8.135641 21.141141 10.010284
